# Supplementary material for: Automated Dynamic Flow Experimentation for Rapid Kinetic Fitting of Transition Metal Catalysis
Source: Angew Chem Int Ed Engl. 2026 May 15;65(28):e6944441. doi: 10.1002/anie.6944441 (PMC13340506; doi:10.1002/anie.6944441)
Supplement: Supplementary file 2 — Supporting File 2: anie72698‐sup‐0002‐Data.zip. [file ANIE-65-e6944441-s001.zip]

Archive with 18 entries (17 files):
- AutomatedDynamicExperimentation_v2.4/
- AutomatedDynamicExperimentation_v2.4/analytics_system.py
- AutomatedDynamicExperimentation_v2.4/calculate_tres_df.py
- AutomatedDynamicExperimentation_v2.4/calculate_tres_df_2analyte_4feeds.py
- AutomatedDynamicExperimentation_v2.4/calculate_tres_df_3analyte_4feeds.py
- AutomatedDynamicExperimentation_v2.4/calculate_tres_df_3analyte_5feeds.py
- AutomatedDynamicExperimentation_v2.4/calculate_tres_df_4analyte_5feeds.py
- AutomatedDynamicExperimentation_v2.4/devices.yaml
- AutomatedDynamicExperimentation_v2.4/device_factory.py
- AutomatedDynamicExperimentation_v2.4/experiments.yaml
- AutomatedDynamicExperimentation_v2.4/experiment_system.py
- AutomatedDynamicExperimentation_v2.4/feeds.yaml
- AutomatedDynamicExperimentation_v2.4/feed_factory.py
- AutomatedDynamicExperimentation_v2.4/fit_model.py
- AutomatedDynamicExperimentation_v2.4/main.py
- AutomatedDynamicExperimentation_v2.4/PAT.yaml
- AutomatedDynamicExperimentation_v2.4/PAT_factory.py
- AutomatedDynamicExperimentation_v2.4/predefined_procedures.py
