# Supplementary material for: Automated Dynamic Flow Experimentation for Rapid Kinetic Fitting of Transition Metal Catalysis
Source: Angew Chem Int Ed Engl. 2026 May 15;65(28):e6944441. doi: 10.1002/anie.6944441 (PMC13340506; doi:10.1002/anie.6944441)
Supplement: Supplementary file 2 — Supporting File 2: anie72698‐sup‐0002‐Data.zip. [file ANIE-65-e6944441-s001.zip › AutomatedDynamicExperimentation_v2.4/analytics_system.py]

import yaml
import time
import pandas as pd
import numpy as np
import asyncio
from typing import Dict, List, Any, Optional
from PAT_factory import load_PATs, PAT
from asyncua import Client, ua
from datetime import datetime

class PATRunner:
    """Runs analytics from YAML configurations"""
    
    # Class variables for global access
    _instance = None
    PATs = {}
    loaded = False
    server_to_client = None
    
    def __init__(self):
        """Private constructor - use initialize() instead"""
        pass
    
    @classmethod
    def get_instance(cls):
        """Get the singleton instance"""
        if cls._instance is None:
            raise RuntimeError("PATRunner not initialized. Call PATRunner.initialize() first.")
        return cls._instance
    
    @classmethod
    async def initialize(cls, PATs, server_to_client, PATs_yaml: str):
        """Initialize the PATRunner with resources and nodes - globally accessible"""
        if cls._instance is None:
            cls._instance = PATRunner()
        
        # Use instance methods for implementation details
        cls._instance.load_resources(PATs_yaml)
        cls.server_to_client = server_to_client
        cls.PATs =  PATs
        await cls._instance.load_PAT_nodes(cls.PATs, server_to_client)
        
        cls.loaded = True

        print("PAT loading complete")
        return True
    
    def load_resources(self, PATs_yaml: str):
        """Load all required resources from YAML files & connect to server (instance method)"""
        # Load devices and feeds
        PAT_list = load_PATs(PATs_yaml)
        PATRunner.PATs = {d.id: d for d in PAT_list}
        return True
    
    async def load_PAT_nodes(self, PATs, server_to_client):
        """Associate devices with their associated OPCUA nodes (instance method)"""
        for PAT in PATs:
            PAT.set_clientObj(server_to_client)
            await PAT.find_nodes()
        return True
    
    @classmethod
    async def get_PAT_results(cls, PATs):
        """Run a specific experiment by ID - globally accessible"""
        if not cls.loaded:
            print("Error: Resources not loaded")
            return False
    
        result = []
        for x in range(len(PATs)):
            var = await PATs[x].get_last_result()
            result.append(var)
        
        from datetime import datetime
        c = datetime.now().strftime('%H:%M:%S')
        result.append(c)
        return result
    
    @classmethod
    async def monitor_PATs(cls, PATs):
        """Monitor PATs and save results to CSV - globally accessible"""
        
        arr = []
        while True:#
            results = await cls.get_PAT_results(PATs)
            arr.append(results)
            pd.DataFrame(arr).to_csv("continuous_results.csv", header=None)
            await asyncio.sleep(3)


# Example usage
if __name__ == "__main__":
    runner = PATRunner()
    runner.load_resources('PAT.yaml')
    
    # Run experiments
    print("A")
    runner.get_PAT_results(runner.PATs)
