# Supplementary material for: Automated Dynamic Flow Experimentation for Rapid Kinetic Fitting of Transition Metal Catalysis
Source: Angew Chem Int Ed Engl. 2026 May 15;65(28):e6944441. doi: 10.1002/anie.6944441 (PMC13340506; doi:10.1002/anie.6944441)
Supplement: Supplementary file 2 — Supporting File 2: anie72698‐sup‐0002‐Data.zip. [file ANIE-65-e6944441-s001.zip › AutomatedDynamicExperimentation_v2.4/calculate_tres_df_4analyte_5feeds.py]

import math
import numpy as np
import pandas as pd
import yaml

def calculate_tres(initial_total_flowrate, time_elapsed, slopevar, reactor_volume):
    slope = (slopevar * -1)

    try:
        t0 = (initial_total_flowrate -math.sqrt((initial_total_flowrate**2)-((2*slope)*((initial_total_flowrate*time_elapsed)-(0.5*slope*(time_elapsed**2))-0.165))))/slope
        tn = (initial_total_flowrate -math.sqrt((initial_total_flowrate**2)-((2*slope)*((initial_total_flowrate*time_elapsed)-(0.5*slope*(time_elapsed**2))-reactor_volume))))/slope
    except:
        t0 = 0
        tn = 0
    tres = t0-tn

    if (tres < reactor_volume/initial_total_flowrate) or (time_elapsed == -1):
        tres = (reactor_volume/initial_total_flowrate)
    return tres

def remove_duplicates_df(df):
    return df.drop_duplicates(subset=df.columns[:3])


def replace_with_sum_df(df):
    df_copy = df.copy()
    df_copy[df.columns[5]] = df.iloc[:, 5:10].sum(axis=1) / 60
    df_copy = df_copy.drop(df.columns[6:10], axis=1)
    
    return df_copy


def find_decrease_index_only(df, column_index=5, inverse=False):
    if len(df) < 2:
        return -1
    
    values = df.iloc[:, column_index].astype(float)
    if not inverse:
        for i in range(1, len(values)):
            if values.iloc[i] < values.iloc[i-1]:
                return i
    else:
        for i in range(1, len(values)):
            if values.iloc[i] > values.iloc[i-1]:
                return i
    
    return -1


def find_decrease_index_df(df, column_index=5, inverse=False):

    if len(df) < 2:
        return pd.DataFrame()
    
    idx = find_decrease_index_only(df, column_index, inverse)
    if idx != -1:
        retdf = df.iloc[idx:].reset_index(drop=True)
        return retdf
        
    
    return pd.DataFrame()


def convert_timestamps_to_seconds(df, timestamp_column_index=4):
    if df.empty:
        return pd.DataFrame()
    
    df_copy = df.copy()
    time_to_measurement = 221

    # Convert first timestamp to seconds
    first_timestamp = df.iloc[0, timestamp_column_index]
    h, m, s = map(int, first_timestamp.split(':'))
    first_time_seconds = h * 3600 + m * 60 + s
    
    # Convert all timestamps to elapsed seconds
    timestamps = df.iloc[:, timestamp_column_index]
    
    def convert_to_seconds(timestamp):
        h, m, s = map(int, timestamp.split(':'))
        return h * 3600 + m * 60 + s - first_time_seconds - time_to_measurement
    
    df_copy.iloc[:, timestamp_column_index] = timestamps.apply(convert_to_seconds)

    return df_copy


def find_slope(df):
    # Convert DataFrame to numpy array for calculation
    slopedata = df.astype(float).values
    
    diff_fr = slopedata[0, 5] - slopedata[-1, 5]
    diff_time = slopedata[0, 4] - slopedata[-1, 4]
    slope = diff_fr / diff_time
    
    return slope


def get_tres_for_each(df):
    # Convert DataFrame to numpy for processing
    data = df.astype(float).values
    
    initial_total_flowrate = data[0, 5]
    reactor_volume = data[0, -1]
    
    # Find decreasing subset
    slopedata_df = find_decrease_index_df(df,column_index = 5)
    slope = find_slope(slopedata_df)
    
    slopedata = slopedata_df.astype(float).values
    time_0 = float(slopedata[0, 4])
    
    result = np.empty(shape=(0, data.shape[1]))
    
    for i in range(data.shape[0]):
        row = data[i, :].copy()
        time_elapsed = row[4] - time_0
        
        if time_elapsed < 0:
            time_elapsed = -1
        if(row[4] > 0):
            row[4] = calculate_tres(
                initial_total_flowrate=initial_total_flowrate, 
                time_elapsed=time_elapsed, 
                slopevar=slope, 
                reactor_volume=reactor_volume
            )
            result = np.vstack([result, row])
    
    # Convert result back to DataFrame with original column names
    result_df = pd.DataFrame(result, columns=df.columns)
    return result_df


def generate_fit_timescales(df, timeindex=4):
    decreasing_df = find_decrease_index_df(df, column_index=5, inverse=False)
    if decreasing_df.empty:
        return np.array([])
    
    arr = decreasing_df.astype(float).values
    col = arr[:, timeindex]
    
    return np.hstack([col[:, None], arr[:, 0:timeindex]])


def get_temperature(params, key='temperature'):
    return float(params[key])


def read_yaml_params(filename):
    with open(filename, 'r') as f:
        data = yaml.safe_load(f)
    return data['parameters']


def generate_scenario(params):
    scenario_string = (str(params['experiment_id']) + ','
                    + str(params['experiment_id']) + ','
                    + '0.001' + ','
                    + str(params['temperature']) + ','
                    + str(params['concentration_A']) + ','
                    + str(params['concentration_B']) + ','
                    + str(params['concentration_C']) + ','
                    + str(params['concentration_D']) + ','
                    + '18')
    
    return scenario_string

def process_dataframe(df):
    """
    Process a pandas DataFrame through all the calculation steps
    
    Args:
        df: pandas DataFrame with the experiment data
        params: Dictionary with experiment parameters
        
    Returns:
        dict: Contains all results of processing including tres values and dynochem input
    """
    unique_data = remove_duplicates_df(df)
    summed_data = replace_with_sum_df(unique_data)
    timestamp_data = convert_timestamps_to_seconds(summed_data)
    tres_df = get_tres_for_each(timestamp_data)
    
    fit_times = generate_fit_timescales(tres_df)
    
    return fit_times

if __name__ == "__main__":
    a = pd.read_csv("experiment_result_3_4analytes_5feeds.csv", sep = ";", header = None)
    unique_data = remove_duplicates_df(a)
    summed_data = replace_with_sum_df(unique_data)
    timestamp_data = convert_timestamps_to_seconds(summed_data)
    tres_df = get_tres_for_each(timestamp_data)
    fit_times = generate_fit_timescales(tres_df)
    print(fit_times)
