# Supplementary material for: Automated Dynamic Flow Experimentation for Rapid Kinetic Fitting of Transition Metal Catalysis
Source: Angew Chem Int Ed Engl. 2026 May 15;65(28):e6944441. doi: 10.1002/anie.6944441 (PMC13340506; doi:10.1002/anie.6944441)
Supplement: Supplementary file 2 — Supporting File 2: anie72698‐sup‐0002‐Data.zip. [file ANIE-65-e6944441-s001.zip › AutomatedDynamicExperimentation_v2.4/devices.yaml]

devices:
  - id: "Pump1"
    type: "Pump"
    opcua:
      # Server Location
      server: "opc.tcp://143.50.141.214:4840"

      # read-only
      current_pressure: "ns=1;s=SYNTHESISCONTROL_3:OPC_UA_SERVER.P_HPLC1.Value"
      # Control nodes (writable)
      flowrate: "ns=1;s=SYNTHESISCONTROL_3:OPC_UA_SERVER.HPLC_1_SETP.Value"
      pump_ON: "ns=1;s=SYNTHESISCONTROL_3:OPC_UA_SERVER.HPLC_1_ON.Value"

  - id: "Pump2"
    type: "Pump"
    opcua:
      # Server Location
      server: "opc.tcp://143.50.141.214:4840"

      # read-only
      current_pressure: "ns=1;s=SYNTHESISCONTROL_3:OPC_UA_SERVER.P_HPLC2.Value"
      # Control nodes (writable)
      flowrate: "ns=1;s=SYNTHESISCONTROL_3:OPC_UA_SERVER.HPLC_2_SETP.Value"
      pump_ON: "ns=1;s=SYNTHESISCONTROL_3:OPC_UA_SERVER.HPLC_2_ON.Value"

  - id: "Pump3"
    type: "Pump"
    opcua:
      # Server Location
      server: "opc.tcp://143.50.141.214:4840"

      # read-only
      current_pressure: "ns=1;s=SYNTHESISCONTROL_3:OPC_UA_SERVER2.P_HPLC3.Value"
      # Control nodes (writable)
      flowrate: "ns=1;s=SYNTHESISCONTROL_3:OPC_UA_SERVER2.HPLC_3_SETP.Value"
      pump_ON: "ns=1;s=SYNTHESISCONTROL_3:OPC_UA_SERVER2.HPLC_3_ON.Value"

  - id: "Pump4"
    type: "Pump"
    opcua:
      # Server Location
      server: "opc.tcp://143.50.141.214:4840"

      # read-only
      current_pressure: "ns=1;s=SYNTHESISCONTROL_3:OPC_UA_SERVER.P_HPLC4.Value"
      # Control nodes (writable)
      flowrate: "ns=1;s=SYNTHESISCONTROL_3:OPC_UA_SERVER.HPLC_4_SETP.Value"
      pump_ON: "ns=1;s=SYNTHESISCONTROL_3:OPC_UA_SERVER.HPLC_4_ON.Value"


  - id: "Pump5"
    type: "Pump"
    opcua:
      # Server Location
      server: "opc.tcp://143.50.141.214:4840"

      # read-only
      current_pressure: "ns=1;s=SYNTHESISCONTROL_3:OPC_UA_SERVER.P_HPLC5.Value"
      # Control nodes (writable)
      flowrate: "ns=1;s=SYNTHESISCONTROL_3:OPC_UA_SERVER.HPLC_5_SETP.Value"
      pump_ON: "ns=1;s=SYNTHESISCONTROL_3:OPC_UA_SERVER.HPLC_5_ON.Value"

  - id: "Thermostat1"
    type: "Thermostat"
    opcua:
      # Server Location
      server: "opc.tcp://143.50.141.214:4840"
      
      # read-only
      current_temperature: "ns=1;s=SYNTHESISCONTROL_3:OPC_UA_SERVER.THERMO_3_TB.Value"

      # Control nodes (writable)
      target_temperature: "ns=1;s=SYNTHESISCONTROL_3:OPC_UA_SERVER.THERMO_3_SETP.Value"
      thermostat_ON: "ns=1;s=SYNTHESISCONTROL_3:OPC_UA_SERVER.THERMO_3_ON.Value"
