# Supplementary material for: Automated Dynamic Flow Experimentation for Rapid Kinetic Fitting of Transition Metal Catalysis
Source: Angew Chem Int Ed Engl. 2026 May 15;65(28):e6944441. doi: 10.1002/anie.6944441 (PMC13340506; doi:10.1002/anie.6944441)
Supplement: Supplementary file 2 — Supporting File 2: anie72698‐sup‐0002‐Data.zip. [file ANIE-65-e6944441-s001.zip › AutomatedDynamicExperimentation_v2.4/device_factory.py]

import yaml
import asyncio
from typing import Dict, List, Any, Optional
from asyncua import Client, ua

class Device:
    def __init__(self, id: str, opcua: Dict[str, str]):
        self.id = id
        self.opcua = opcua
        self.server = opcua.get('server')
        self.clientObj = None
    
    def __str__(self) -> str:
        return f"{self.__class__.__name__}(id={self.id})"
    
    def set_clientObj(self, server_to_client: Dict) -> None:
        for key in server_to_client:
            if (key == self.server):
                self.clientObj = server_to_client.get(key)

    async def find_nodes(self) -> None:
        raise ValueError("find_nodes must be implemented")


class Pump(Device):
    def __init__(self, id: str, opcua: Dict[str, str]):
        super().__init__(id, opcua)

        #list of nodes present in Pump
        # Read-only properties
        self.current_pressure_node_address = opcua.get('current_pressure')

        # Writable properties
        self.flowrate_node_address = opcua.get('flowrate')
        self.pump_on_node_address = opcua.get('pump_ON')
        
        # OPCUA nodes:
        self.current_pressure = None
        self.flowrate = None
        self.pump_on = None
    
    async def find_nodes(self) -> None:
        try:
            self.current_pressure = self.clientObj.get_node(self.current_pressure_node_address)
            self.flowrate = self.clientObj.get_node(self.flowrate_node_address)
            self.pump_on = self.clientObj.get_node(self.pump_on_node_address)
        except:
            raise ValueError("no nodes found")


    async def get_current_pressure(self) -> float:
        pressure = await self.current_pressure.get_value()
        return pressure
    
    async def set_flowrate(self, value: float) -> None:
        await asyncio.sleep(0.1)
        var = value
        if var == None:
            var = 0.0
        await self.flowrate.set_value(var)
        #print(f"Setting {self.id} flowrate to {var}")

    async def get_flowrate(self) -> float:
        flowrate = await self.flowrate.get_value()
        return flowrate
    
    async def turn_on(self) -> None:
        await asyncio.sleep(0.1)
        await self.pump_on.set_value(1.0)
        print(f"Turning {self.id} ON")
        
    async def turn_off(self) -> None:
        await asyncio.sleep(0.1)
        await self.pump_on.set_value(0.0)
        print(f"Turning {self.id} OFF")
    
    async def is_on(self) -> bool:
        ison = await self.pump_on.get_value()
        return ison
    
class Thermostat(Device):
    def __init__(self, id: str, opcua: Dict[str, str]):
        super().__init__(id, opcua)
        #list of nodes present in Thermostat
        # Read-only properties
        self.current_temperature_node_address = opcua.get('current_temperature')
        # Writable properties
        self.target_temperature_node_address = opcua.get('target_temperature')
        self.thermostat_on_node_address = opcua.get('thermostat_ON')
        
        # OPCUA_nodes
        self.current_temperature = None
        self.target_temperature = None
        self.thermostat_on = None
    
    async def find_nodes(self) -> None:
        self.current_temperature = self.clientObj.get_node(self.current_temperature_node_address)
        self.target_temperature = self.clientObj.get_node(self.target_temperature_node_address)
        self.thermostat_on = self.clientObj.get_node(self.thermostat_on_node_address)

    async def set_target_temperature(self, value: float) -> None:
        await asyncio.sleep(0.1)
        var = value
        if var == None:
            var = 0.0
        await self.target_temperature.set_value(var)
        print(f"Setting {self.id} target temperature to {var}")
    
    async def get_target_temperature(self) ->  float:
        temp = await self.target_temperature.get_value()
        return temp
    
    async def get_current_temperature(self) -> float:
        temp = await self.current_temperature.get_value()
        return temp
    
    async def turn_on(self) -> None:
        await asyncio.sleep(0.1)
        await self.thermostat_on.set_value(1.0)
        print(f"Turning {self.id} ON")
    
    async def turn_off(self) -> None:
        await asyncio.sleep(0.1)
        await self.thermostat_on.set_value(0.0)
        print(f"Turning {self.id} OFF")

    async def is_on(self) -> bool:
        ison = await self.thermostat_on.get_value()
        return ison
    
# Device Factory class
class DeviceFactory:
    @staticmethod
    def create_device(device_config: Dict[str, Any]) -> Device:
        device_type = device_config.get('type')
        device_id = device_config.get('id')
        opcua = device_config.get('opcua', {})
        
        if device_type == "Pump":
            return Pump(device_id, opcua)
        elif device_type == "Thermostat":
            return Thermostat(device_id, opcua)
        else:
            raise ValueError(f"Unknown device type: {device_type}")


# Load and parse the YAML file
def load_devices(yaml_file: str) -> List[Device]:
    with open(yaml_file, 'r') as file:
        config = yaml.safe_load(file)
    
    devices = []
    for device_config in config.get('devices', []):
        try:
            device = DeviceFactory.create_device(device_config)
            devices.append(device)
        except ValueError as e:
            print(f"Error creating device: {e}")
    
    return devices


# usage
if __name__ == "__main__":
    devices = load_devices('devices.yaml')
    
    for device in devices:
        print(f"Loaded: {device}")
        
    # Find a specific device by ID
    pump1 = next((d for d in devices if d.id == "Pump1"), None)
    if pump1:
        print(f"\nAccessing specific device: {pump1}")
        pump1.set_target_flowrate(7.0)
