# Supplementary material for: Automated Dynamic Flow Experimentation for Rapid Kinetic Fitting of Transition Metal Catalysis
Source: Angew Chem Int Ed Engl. 2026 May 15;65(28):e6944441. doi: 10.1002/anie.6944441 (PMC13340506; doi:10.1002/anie.6944441)
Supplement: Supplementary file 2 — Supporting File 2: anie72698‐sup‐0002‐Data.zip. [file ANIE-65-e6944441-s001.zip › AutomatedDynamicExperimentation_v2.4/experiments.yaml]

experiments:
  experiment_1:
    description: "Standard reaction of Reagent A and B"
    procedure: "standard_reaction"
    parameters:
      temp: 31.0
      flow_a: 2.0
      flow_b: 2.0
      runtime: 1

  experiment_2:
    description: "Standard reaction of Reagent A and B 2"
    procedure: "standard_reaction"
    parameters:
      temp: 35.0
      flow_a: 5.0
      flow_b: 3.5
      runtime: 2

  high_temp_reaction_experiment:
    description: "High temperature reaction of Reagent A and B"
    procedure: "standard_reaction"
    parameters:
      temp: 45.0
      flow_a: 3.0
      flow_b: 2.0

  solvent_wash_experiment:
    description: "System cleaning with solvent"
    procedure: "solvent_wash"
    parameters:
      flow_rate: 10.0
      duration_mins: 15

  emergency_shutdown:
    description: "Emergency shutdown procedure"
    procedure: "shutdown_all"
    parameters: {}

  flow_ramp1:
    description: "flow ramp experiment"
    procedure: "flow_ramp"
    parameters:
      reactor_volume: 4.23 #ml
      concentration_A: 0.3 #target concentration in mol/L
      equivalents_B: 1.2
      equivalents_C: 0.05 
      temperature: 130.0 #°C
      start_tres: 2 #minutes
      experiment_duration: 60 #minutes
      slope_flowrate:  -0.0005 # ml/minute/second

  flow_ramp2:
    description: "ramp and fit"
    procedure: "flow_ramp_autofit_all"
    parameters:
      models:
        model1:
          model_filename: "dyno_Snar_model1.xlsx"
          model_folder: "."
          fit_parameters:
            P1: "Solution.rxn1.k>,L/mol.s,0.1,10000,0"
            P2: "Solution.rxn1.Ea>,kJ/mol,20,500,0"
            P3: "Solution.rxn2.k>,L/mol.s,100,10000,0"
            P4: "Solution.rxn2.Ea>,kJ/mol,0,500,0"
        model2:
          model_filename: "dyno_Snar_model2.xlsx"
          model_folder: "."
          fit_parameters:
            P1: "Solution.rxn1.k>,L/mol.s,10,10000,0"
            P2: "Solution.rxn1.Ea>,kJ/mol,20,500,0"
            P3: "Solution.rxn2.k>,L/mol.s,0.1,10000,0"
            P4: "Solution.rxn2.Ea>,kJ/mol,20,500,0"
            P5: "Solution.rxn3.k>,L/mol.s,1,10000,0"
            P6: "Solution.rxn3.Ea>,kJ/mol,20,500,0"
            P7: "Solution.rxn4.k>,L/mol.s,100,10000,0"
            P8: "Solution.rxn4.Ea>,kJ/mol,20,500,0"
        model3:
          model_filename: "dyno_Snar_model3.xlsx"
          model_folder: "."
          fit_parameters:
            P1: "Solution.rxn1.k>,L/mol.s,10,10000,0"
            P2: "Solution.rxn1.Ea>,kJ/mol,20,500,0"
            P3: "Solution.rxn2.k>,L/mol.s,0.1,10000,0"
            P4: "Solution.rxn2.Ea>,kJ/mol,20,500,0"
            P5: "Solution.rxn3.k>,L/mol.s,100,10000,0"
            P6: "Solution.rxn3.Ea>,kJ/mol,20,500,0"
      sub_experiment_list:
        run_4:
          reactor_volume: 4.23 #ml
          concentration_A: 0.1 #target concentration in mol/L
          equivalents_B: 1.0
          equivalents_C: 1.0 
          temperature: 110.0 #°C
          start_tres: 2 #minutes
          experiment_duration: 15 #minutes
          slope_flowrate: -0.0005 # ml/minute/second

  flow_ramp_BH:
    description: "ramp and fit buchwald-hartwig amination"
    procedure: "flow_ramp_autofit_all"
    parameters:
      models:
        model1:
          model_filename: "BuchwaldHartwig_model1.xlsx"
          model_folder: "."
          fit_parameters:
            P1: "Solution.rxn1.k>,L/mol.s,40,10000,0"
            P2: "Solution.rxn1.Ea>,kJ/mol,65,500,0"
            P3: "Solution.rxn2.k>,L/mol.s,3,10000,0"
            P4: "Solution.rxn2.Ea>,kJ/mol,60,500,0"
            P5: "Solution.rxn3.k>,L/mol.s,0.002,10000,0"
            P6: "Solution.rxn3.Ea>,kJ/mol,50,500,0"
            P7: "Solution.rxn4.k>,L/mol.s,23,10000,0"
            P8: "Solution.rxn4.Ea>,kJ/mol,40,500,0"
            P9: "Solution.rxn5.k>,L/mol.s,0.15,10000,0"
            P10: "Solution.rxn5.Ea>,kJ/mol,69,500,0"
            P11: "Solution.rxn6.k>,L/mol.s,1.5,10000,0"
            P12: "Solution.rxn6.Ea>,kJ/mol,34,500,0"
            P13: "Solution.rxn7.k>,L/mol.s,0.00014,10000,0"
            P14: "Solution.rxn7.Ea>,kJ/mol,38,500,0"
            P15: "Solution.rxn8.k>,L/mol.s,1.39,10000,0"
            P16: "Solution.rxn8.Ea>,kJ/mol,37,500,0"
        model2:
          model_filename: "BuchwaldHartwig_model2_without_decomposition.xlsx"
          model_folder: "."
          fit_parameters:
            P1: "Solution.rxn1.k>,L/mol.s,1,10000,0"
            P2: "Solution.rxn1.Ea>,kJ/mol,20,500,0"
            P3: "Solution.rxn2.k>,L/mol.s,10000,10500,0"
            P4: "Solution.rxn2.Ea>,kJ/mol,20,500,0"
            P5: "Solution.rxn3.k>,L/mol.s,10000,10500,0"
            P6: "Solution.rxn3.Ea>,kJ/mol,20,500,0"
            P7: "Solution.rxn4.k>,L/mol.s,10000,10500,0"
            P8: "Solution.rxn4.Ea>,kJ/mol,20,500,0"
        model3:
          model_filename: "BuchwaldHartwig_model3.xlsx"
          model_folder: "."
          fit_parameters:
            P1: "Solution.rxn1.k>,L/mol.s,40,10000,0"
            P2: "Solution.rxn1.Ea>,kJ/mol,65,500,0"
            P3: "Solution.rxn2.k>,L/mol.s,3,10000,0"
            P4: "Solution.rxn2.Ea>,kJ/mol,60,500,0"
            P5: "Solution.rxn3.k>,L/mol.s,0.002,10000,0"
            P6: "Solution.rxn3.Ea>,kJ/mol,50,500,0"
            P7: "Solution.rxn4.k>,L/mol.s,23,10000,0"
            P8: "Solution.rxn4.Ea>,kJ/mol,40,500,0"
            P9: "Solution.rxn5.k>,L/mol.s,0.15,10000,0"
            P10: "Solution.rxn5.Ea>,kJ/mol,69,500,0"
            P11: "Solution.rxn6.k>,L/mol.s,1.5,10000,0"
            P12: "Solution.rxn6.Ea>,kJ/mol,34,500,0"
            P13: "Solution.rxn7.k>,L/mol.s,0.00014,10000,0"
            P14: "Solution.rxn7.Ea>,kJ/mol,38,500,0"
            P15: "Solution.rxn8.k>,L/mol.s,1.39,10000,0"
            P16: "Solution.rxn8.Ea>,kJ/mol,37,500,0"
            P17: "Solution.rxn8.k>,L/mol.s,1,10000,0"
            P18: "Solution.rxn8.Ea>,kJ/mol,20,500,0"
      sub_experiment_list:
        # run_1:
        #   reactor_volume: 4.67 #ml
        #   concentration_A: 0.150 #target concentration in mol/L
        #   equivalents_B: 1.05
        #   equivalents_C: 1.5
        #   equivalents_D: 0.035 
        #   temperature: 130.0 #°C
        #   start_tres: 5 #minutes
        #   experiment_duration: 60 #minutes
        #   slope_flowrate: -0.00027033 # ml/minute/second
        # run_2:
        #   reactor_volume: 4.67 #ml
        #   concentration_A: 0.100 #target concentration in mol/L
        #   equivalents_B: 1.5
        #   equivalents_C: 1.05
        #   equivalents_D: 0.05 
        #   temperature: 135.0 #°C
        #   start_tres: 5 #minutes
        #   experiment_duration: 60 #minutes
        #   slope_flowrate: -0.00027033 # ml/minute/second
        # run_3:
        #   reactor_volume: 4.67 #ml
        #   concentration_A: 0.175 #target concentration in mol/L
        #   equivalents_B: 1.4
        #   equivalents_C: 1.2
        #   equivalents_D: 0.025 
        #   temperature: 140.0 #°C
        #   start_tres: 5 #minutes
        #   experiment_duration: 60 #minutes
        #   slope_flowrate: -0.00027033 # ml/minute/second
        # run_4:
        #   reactor_volume: 4.67 #ml
        #   concentration_A: 0.130 #target concentration in mol/L
        #   equivalents_B: 1.3
        #   equivalents_C: 1.1
        #   equivalents_D: 0.04 
        #   temperature: 104.0 #°C
        #   start_tres: 2 #minutes
        #   experiment_duration: 60 #minutes
        #   slope_flowrate: -0.00027033 # ml/minute/second
        # run_5:
        #   reactor_volume: 4.67 #ml
        #   concentration_A: 0.160 #target concentration in mol/L
        #   equivalents_B: 1.2
        #   equivalents_C: 1.2
        #   equivalents_D: 0.03 
        #   temperature: 125.0 #°C
        #   start_tres: 2 #minutes
        #   experiment_duration: 60 #minutes
        #   slope_flowrate: -0.00064861 # ml/minute/second
        # run_6:
        #   reactor_volume: 4.67 #ml
        #   concentration_A: 0.110 #target concentration in mol/L
        #   equivalents_B: 1.3
        #   equivalents_C: 1.6
        #   equivalents_D: 0.045 
        #   temperature: 140.0 #°C
        #   start_tres: 2 #minutes
        #   experiment_duration: 60 #minutes
        #   slope_flowrate: -0.00084861 # ml/minute/second
        # run_4_re:
        #   reactor_volume: 4.67 #ml
        #   concentration_A: 0.130 #target concentration in mol/L
        #   equivalents_B: 1.3
        #   equivalents_C: 1.1
        #   equivalents_D: 0.04 
        #   temperature: 104.0 #°C
        #   start_tres: 2 #minutes
        #   experiment_duration: 60 #minutes
        #   slope_flowrate: -0.00084861 # ml/minute/second
        run_5_re:
          reactor_volume: 4.67 #ml
          concentration_A: 0.160 #target concentration in mol/L
          equivalents_B: 1.2
          equivalents_C: 1.2
          equivalents_D: 0.03 
          temperature: 125.0 #°C
          start_tres: 2 #minutes
          experiment_duration: 60 #minutes
          slope_flowrate: -0.00084861 # ml/minute/second
        run_1_re:
          reactor_volume: 4.67 #ml
          concentration_A: 0.150 #target concentration in mol/L
          equivalents_B: 1.05
          equivalents_C: 1.5
          equivalents_D: 0.035 
          temperature: 130.0 #°C
          start_tres: 2 #minutes
          experiment_duration: 60 #minutes
          slope_flowrate: -0.00084861 # ml/minute/second


  flow_ramp_DP:
    description: "ramp and fit buchwald-hartwig amination"
    procedure: "flow_ramp_autofit_all"
    parameters:
      models:
        model1:
          model_filename: "DP_model1.xlsx"
          model_folder: "."
          fit_parameters:
            P1: "Solution.rxn1.k>,L/mol.s,1000,10000,0"
            P2: "Solution.rxn1.Ea>,kJ/mol,20,500,0"
            P3: "Solution.rxn1.k>,L/mol.s,1,10000,0"
            P4: "Solution.rxn1.Ea>,kJ/mol,20,500,0"
            P5: "Solution.rxn1.k>,L/mol.s,100,10000,0"
            P6: "Solution.rxn1.Ea>,kJ/mol,20,500,0"
            P7: "Solution.rxn1.k>,L/mol.s,2000,10000,0"
            P8: "Solution.rxn1.Ea>,kJ/mol,20,500,0"
            P9: "Solution.rxn1.k>,L/mol.s,4000,10000,0"
            P10: "Solution.rxn1.Ea>,kJ/mol,20,500,0"
            P11: "Solution.rxn1.k>,L/mol.s,10,10000,0"
            P12: "Solution.rxn1.Ea>,kJ/mol,20,500,0"
            P13: "Solution.rxn1.k>,L/mol.s,3000,10000,0"
            P14: "Solution.rxn1.Ea>,kJ/mol,20,500,0"
            P15: "Solution.rxn1.k>,L/mol.s,1,10000,0"
            P16: "Solution.rxn1.Ea>,kJ/mol,20,500,0"
            P17: "Solution.rxn1.k>,L/mol.s,3000,10000,0"
            P18: "Solution.rxn1.Ea>,kJ/mol,20,500,0"
            P19: "Solution.rxn1.k>,L/mol.s,0.1,10000,0"
            P20: "Solution.rxn1.Ea>,kJ/mol,20,500,0"
            P21: "Solution.rxn1.k>,L/mol.s,0.1,10000,0"
            P22: "Solution.rxn1.Ea>,kJ/mol,20,500,0"

      sub_experiment_list:
        run_6_DP:
          reactor_volume: 4.67 #ml
          concentration_A: 0.105 #target concentration in mol/L
          equivalents_B: 0.7
          equivalents_C: 0.006 
          temperature: 55.0 #°C
          start_tres: 3.5 #minutes
          experiment_duration: 60 #minutes
          slope_flowrate: -0.000482 # ml/minute/second   

        # run_1_DP:
        #   reactor_volume: 4.67 #ml
        #   concentration_A: 0.100 #target concentration in mol/L
        #   equivalents_B: 0.31
        #   equivalents_C: 0.01491 
        #   temperature: 100.0 #°C
        #   start_tres: 3.5 #minutes
        #   experiment_duration: 60 #minutes
        #   slope_flowrate: -0.000482 # ml/minute/second

        # run_2_DP:
        #   reactor_volume: 4.67 #ml
        #   concentration_A: 0.120 #target concentration in mol/L
        #   equivalents_B: 0.25
        #   equivalents_C: 0.005 
        #   temperature: 85.0 #°C
        #   start_tres: 3.5 #minutes
        #   experiment_duration: 60 #minutes
        #   slope_flowrate: -0.000482 # ml/minute/second
        
        #  run_3_DP:
        #    reactor_volume: 4.67 #ml
        #    concentration_A: 0.110 #target concentration in mol/L
        #    equivalents_B: 0.55
        #    equivalents_C: 0.0075 
        #    temperature: 75.0 #°C
        #    start_tres: 3.5 #minutes
        #    experiment_duration: 60 #minutes
        #    slope_flowrate: -0.000482 # ml/minute/second
        #  run_4_DP:
        #    reactor_volume: 4.67 #ml
        #    concentration_A: 0.090 #target concentration in mol/L
        #    equivalents_B: 0.65
        #    equivalents_C: 0.01 
        #    temperature: 65.0 #°C
        #    start_tres: 3.5 #minutes
        #    experiment_duration: 60 #minutes
        #    slope_flowrate: -0.000482 # ml/minute/second
        # run_5_DP:
        #   reactor_volume: 4.67 #ml
        #   concentration_A: 0.085 #target concentration in mol/L
        #   equivalents_B: 0.9
        #   equivalents_C: 0.012 
        #   temperature: 120.0 #°C
        #   start_tres: 3.5 #minutes
        #   experiment_duration: 60 #minutes
        #   slope_flowrate: -0.000482 # ml/minute/second
        # run_1_re:
        #   reactor_volume: 4.67 #ml
        #   concentration_A: 0.100 #target concentration in mol/L
        #   equivalents_B: 0.31
        #   equivalents_C: 0.01491 
        #   temperature: 100.0 #°C
        #   start_tres: 2 #minutes
        #   experiment_duration: 60 #minutes
        #   slope_flowrate: -0.00084861 # ml/minute/second
        # run_2:
        #   reactor_volume: 4.67 #ml
        #   concentration_A: 0.075 #target concentration in mol/L
        #   equivalents_B: 0.335
        #   equivalents_C: 0.0260 
        #   temperature: 105.0 #°C
        #   start_tres: 2 #minutes
        #   experiment_duration: 60 #minutes
        #   slope_flowrate: -0.00084861 # ml/minute/second
        # run_3:
        #   reactor_volume: 4.67 #ml
        #   concentration_A: 0.060 #target concentration in mol/L
        #   equivalents_B: 0.55
        #   equivalents_C: 0.015 
        #   temperature: 110.0 #°C
        #   start_tres: 3.5 #minutes
        #   experiment_duration: 60 #minutes
        #   slope_flowrate: -0.000482 # ml/minute/second
