# Supplementary material for: Automated Dynamic Flow Experimentation for Rapid Kinetic Fitting of Transition Metal Catalysis
Source: Angew Chem Int Ed Engl. 2026 May 15;65(28):e6944441. doi: 10.1002/anie.6944441 (PMC13340506; doi:10.1002/anie.6944441)
Supplement: Supplementary file 2 — Supporting File 2: anie72698‐sup‐0002‐Data.zip. [file ANIE-65-e6944441-s001.zip › AutomatedDynamicExperimentation_v2.4/experiment_system.py]

import yaml
import asyncio
from typing import Dict, List, Any, Optional
from device_factory import load_devices, Device
from feed_factory import load_feeds, Feed
from predefined_procedures import PredefinedProcedures
from asyncua import Client, ua

class ExperimentRunner:
    """Runs predefined experiments from YAML configurations"""
    
    def __init__(self, devices, pats):
        self.devices = devices
        self.feeds = []
        self.experiments = {}
        self.loaded = False
        self.pats = pats
        
        #self.load_all(self.devices, server_to_client, experiments_yaml, feeds_yaml)
        
    async def load_all(self, devices, server_to_client, experiments_yaml: str, feeds_yaml:str):
        self.load_experiments(experiments_yaml)
        await self.load_device_nodes(devices, server_to_client)
        self.load_feeds(feeds_yaml, devices)
        self.loaded = True
        print("Device loading complete")
        return True
    
    def load_experiments(self, experiments_yaml: str):
        """Load the experiments from .yaml"""
        # Load experiments
        with open(experiments_yaml, 'r') as file:
            config = yaml.safe_load(file)
            self.experiments = config.get('experiments', {})
        print("Experiments loaded")
        print("")
        return True
    
    async def load_device_nodes(self, devices, server_to_client):
        """Associate devices with their associated OPCUA nodes"""
        for device in devices:
            device.set_clientObj(server_to_client)
            await device.find_nodes()
        return True
    
    def load_feeds(self, feeds_yaml: str, devices): 
        self.feeds = load_feeds(feeds_yaml, devices)
        for feed in self.feeds:
            print(f"Loaded: {feed}")
        print("")

    async def run_experiment(self, experiment_id: str) -> bool:
        """Run a specific experiment by ID"""
        if not self.loaded:
            print("Error: Resources not loaded")
            return False
            
        if experiment_id not in self.experiments:
            print(f"Error: Experiment '{experiment_id}' not found")
            return False
        
        exp_config = self.experiments[experiment_id]
        procedure_name = exp_config.get('procedure')
        parameters = exp_config.get('parameters', {})
        print(parameters)
        
        # Check if procedure exists
        if not hasattr(PredefinedProcedures, procedure_name):
            print(f"Error: Procedure '{procedure_name}' not found")
            return False
        
        # Get the procedure method
        procedure = getattr(PredefinedProcedures, procedure_name)
        
        print(f"\nStarting experiment: {experiment_id}")
        print(f"Description: {exp_config.get('description', 'No description')}")
        
        # Run the procedure with parameters
        #try:
        result = await procedure(self.devices, self.feeds, self.pats, experiment_id, **parameters)
        return result
        # except Exception as e:
        #     print(f"Error running experiment: {e}")
        #     return False

# Example usage
if __name__ == "__main__":
    runner = ExperimentRunner()
    runner.load_resources('devices.yaml', 'feeds.yaml', 'experiments.yaml')
    
    # Run experiments
    print("A")
    runner.run_experiment("experiment_1")
    print("B")
    runner.run_experiment("experiment_2")
