# Supplementary material for: Automated Dynamic Flow Experimentation for Rapid Kinetic Fitting of Transition Metal Catalysis
Source: Angew Chem Int Ed Engl. 2026 May 15;65(28):e6944441. doi: 10.1002/anie.6944441 (PMC13340506; doi:10.1002/anie.6944441)
Supplement: Supplementary file 2 — Supporting File 2: anie72698‐sup‐0002‐Data.zip. [file ANIE-65-e6944441-s001.zip › AutomatedDynamicExperimentation_v2.4/feeds.yaml]

feeds:
  - id: "Reagent_A"
    type: "Reagent"
    properties:
      concentration: 0.3
      location: "Pump1"

  - id: "Reagent_B"
    type: "Reagent"
    properties:
      concentration: 0.15
      location: "Pump2"

  - id: "Reagent_C"
    type: "Reagent"
    properties:
      concentration: 0.005
      location: "Pump3"

  # - id: "Reagent_D"
  #   type: "Reagent"
  #   properties:
  #     concentration: 0.0275
  #     location: "Pump4"

  - id: "Product_C"
    type: "ReactorOut"
    properties:
      location: "Reactor1"

  - id: "Solvent"
    type: "Solvent"
    properties:
      location: "Pump5"
