# Supplementary material for: Automated Dynamic Flow Experimentation for Rapid Kinetic Fitting of Transition Metal Catalysis
Source: Angew Chem Int Ed Engl. 2026 May 15;65(28):e6944441. doi: 10.1002/anie.6944441 (PMC13340506; doi:10.1002/anie.6944441)
Supplement: Supplementary file 2 — Supporting File 2: anie72698‐sup‐0002‐Data.zip. [file ANIE-65-e6944441-s001.zip › AutomatedDynamicExperimentation_v2.4/feed_factory.py]

import yaml
from typing import Dict, List, Any, Optional
from device_factory import Device, Pump

# Define our feed classes
class Feed:
    def __init__(self, id: str, feed_type: str, properties: Dict[str, Any]):
        self.id = id
        self.type = feed_type
        self.properties = properties
        self.device = None  # Will be populated for appropriate feed types

    def __str__(self) -> str:
        device_info = f", device={self.device}" if self.device else ""
        return f"{self.__class__.__name__}(id={self.id}, type={self.type}{device_info})"

class Reagent(Feed):
    def __init__(self, id: str, properties: Dict[str, Any], device: Optional[Pump] = None):
        super().__init__(id, "Reagent", properties)
        self.concentration = properties.get('concentration')
        self.device = device
        
    def get_concentration(self) -> float:
        return self.concentration

class Solvent(Feed):
    def __init__(self, id: str, properties: Dict[str, Any], device: Optional[Pump] = None):
        super().__init__(id, "Solvent", properties)
        self.device = device

class ReactorOut(Feed):
    def __init__(self, id: str, properties: Dict[str, Any]):
        super().__init__(id, "ReactorOut", properties)
        # ReactorOut does not have an associated device

# Feed Factory class
class FeedFactory:
    @staticmethod
    def create_feed(feed_config: Dict[str, Any], devices: List[Device]) -> Feed:
        feed_id = feed_config.get('id')
        feed_type = feed_config.get('type')
        properties = feed_config.get('properties', {})
        
        # Find the associated device if needed
        device = None
        location = properties.get('location')
        
        if feed_type != "ReactorOut" and location:
            # Find the device with matching ID
            device = next((d for d in devices if d.id == location), None)
            
            # Validate that the device is a Pump
            if device and not isinstance(device, Pump):
                raise ValueError(f"Feed {feed_id} requires a Pump device, but {location} is a {device.__class__.__name__}")
            
            if not device:
                raise ValueError(f"Device with ID {location} not found for feed {feed_id}")
        
        if feed_type == "Reagent":
            return Reagent(feed_id, properties, device)
        elif feed_type == "Solvent":
            return Solvent(feed_id, properties, device)
        elif feed_type == "ReactorOut":
            return ReactorOut(feed_id, properties)
        else:
            raise ValueError(f"Unknown feed type: {feed_type}")

# Load and parse the YAML file
def load_feeds(yaml_file: str, devices: List[Device]) -> List[Feed]:
    with open(yaml_file, 'r') as file:
        config = yaml.safe_load(file)
    
    feeds = []
    for feed_config in config.get('feeds', []):
        try:
            feed = FeedFactory.create_feed(feed_config, devices)
            feeds.append(feed)
        except ValueError as e:
            print(f"Error creating feed: {e}")
    
    return feeds

# Example usage
if __name__ == "__main__":
    from device_factory import load_devices
    
    # First load devices
    devices = load_devices('devices.yaml')
    
    # Then load feeds, passing in the devices
    feeds = load_feeds('feeds.yaml', devices)
    
    # Print out the feeds
    for feed in feeds:
        print(f"Loaded: {feed}")
        
        # Demonstrate accessing the associated device if there is one
        if feed.device:
            print(f"  Associated device: {feed.device}")
            if isinstance(feed.device, Pump):
                print(f"  Setting pump parameters for {feed.id}...")
                feed.device.turn_on()
                feed.device.set_target_flowrate(2.0)
        else:
            print(f"  No device associated with {feed.id}")
