# Supplementary material for: Automated Dynamic Flow Experimentation for Rapid Kinetic Fitting of Transition Metal Catalysis
Source: Angew Chem Int Ed Engl. 2026 May 15;65(28):e6944441. doi: 10.1002/anie.6944441 (PMC13340506; doi:10.1002/anie.6944441)
Supplement: Supplementary file 2 — Supporting File 2: anie72698‐sup‐0002‐Data.zip. [file ANIE-65-e6944441-s001.zip › AutomatedDynamicExperimentation_v2.4/fit_model.py]

from scaleup import *
import pandas as pd
import openpyxl
import random

class fit_parameter_set:
    def __init__(self, param_dict=None):
        self.parameters = []
        if param_dict:
            self.parse_parameters(param_dict)
    
    def parse_parameters(self, param_dict):
        for value in param_dict.values():
            parts = value.split(',')
            param_name = parts[0]
            units = parts[1]
            default_value = float(parts[2])
            max_value = float(parts[3])
            min_value = float(parts[4])

            self.parameters.append([param_name, units, default_value, max_value, min_value, False])
    
    def randomize_values(self, mon):
        for param in self.parameters:
            max_val = param[3]
            min_val = param[4]
            param[2] = random.uniform(min_val, max_val)
    
    def get_string_list(self):
        return [f"{p[0]}~{p[1]}~{p[2]}~{p[3]}~{p[4]}~{p[5]}" for p in self.parameters]
    
    def __str__(self):
        return "\n".join(self.get_string_list())


class fit_model:
    
    def __init__(self, model_filename, model_folder, fit_parameters):
        self.res = []
        self.model_name = model_filename.removesuffix(".xlsx")
        self.model_folder = model_folder
        self.model_filename = model_filename
        self.fit_parameters = fit_parameter_set(fit_parameters)
        self.simulation_scenarios = self.extract_scenario_names()
        self.fit_count = 0
    
    def __get_result(self, input:str):
        line = input
        line = line.removesuffix("\n")
        self.res.append(line)

    def randomize_parameters(self):
        self.fit_parameters.randomize_values()

    def fit_data(self):

        parameters = self.fit_parameters.get_string_list()

        result = run_fitting(get_file_path(self.model_filename, self.model_folder),
                            self.simulation_scenarios,
                            parameters = parameters,
                            show_progress = True,
                            update_to_source = True)
        

        write_script_result_to_file(result, (self.model_name + "_fit_result_" + str(self.fit_count) + ".csv"), False)
        write_script_result(result,writer = self.__get_result)

        MSC = []
        for line in self.res:
            if (line[:25] == "Model selection criterion"):
                MSC = line.split(",")

        SSQ = []
        for line in self.res:
            if (line[:3] == "SSQ"):
                SSQ = line.split(",")
        self.fit_count += 1

        return [MSC[1],SSQ[1]]
    
    def add_new_to_model(self, scenario_vector, time_series):
        print("experiment added")
        print(scenario_vector)

        experiment_name = scenario_vector[0].removeprefix("data.")
        self.simulation_scenarios.append(experiment_name)
        workbook = openpyxl.load_workbook(get_file_path(self.model_filename, self.model_folder))
        
        #add to scenario
        sheet = workbook["scenarios"]
        next_row = 1
        while sheet.cell(row=next_row, column=1).value is not None:
            next_row += 1

        for col_num, value in enumerate(scenario_vector, 1):
            sheet.cell(row=next_row, column=col_num).value = value

        sheet = workbook["data"]
        next_row = 1

        while sheet.cell(row=next_row, column=1).value is not None:
            next_row += 1

        for col_num, value in enumerate([experiment_name], 1):
            sheet.cell(row=next_row, column=col_num).value = value

        next_row = 1
        while sheet.cell(row=next_row, column=1).value is not None:
            next_row += 1

        for row_idx, row_data in enumerate(time_series):
            for col_idx, value in enumerate(row_data, 1):
                sheet.cell(row=next_row + row_idx, column=col_idx).value = value

        workbook.save(get_file_path(self.model_filename, self.model_folder))

    def extract_scenario_names(self, sheet_name = "scenarios", column_letter = "A", start_row=5):
        try:
            workbook = openpyxl.load_workbook(get_file_path(self.model_filename, self.model_folder), data_only=True)
            worksheet = workbook[sheet_name]
            max_row = worksheet.max_row

            data = []
            for row in range(start_row, max_row + 1):
                cell_value = worksheet[f"{column_letter}{row}"].value
                if cell_value is not None:
                    data.append(cell_value)
            
            return data
        
        except FileNotFoundError:
            print(f"Error: File '{get_file_path(self.model_filename, self.model_folder)}' not found.")
            return []
        except KeyError:
            print(f"Error: Sheet '{sheet_name}' not found in the workbook.")
            return []
        except Exception as e:
            print(f"An error occurred: {e}")
            return []
