# Supplementary material for: Automated Dynamic Flow Experimentation for Rapid Kinetic Fitting of Transition Metal Catalysis
Source: Angew Chem Int Ed Engl. 2026 May 15;65(28):e6944441. doi: 10.1002/anie.6944441 (PMC13340506; doi:10.1002/anie.6944441)
Supplement: Supplementary file 2 — Supporting File 2: anie72698‐sup‐0002‐Data.zip. [file ANIE-65-e6944441-s001.zip › AutomatedDynamicExperimentation_v2.4/main.py]

import yaml
import asyncio
import threading
from typing import Dict, List, Any, Optional
from asyncua import Client, ua
from device_factory import load_devices, Device
from feed_factory import load_feeds, Feed
from PAT_factory import load_PATs, PAT
from experiment_system import ExperimentRunner
from analytics_system import PATRunner


class LabManager():
    def __init__(self):
        self.devices = []
        self.pats = []
        self.opcua_server_dict = []
        self.experiment_runner = None
        self.analysis_runner = None

    def load_yamls(self, device_yaml: str, PATs_yaml: str):
        self.devices = load_devices(device_yaml)
        for device in self.devices:
            print(f"Loaded: {device}")
        print("")

        self.pats = load_PATs(PATs_yaml)
        for PAT in self.pats:
            print(f"Loaded: {PAT}")
        print("")

    def extract_unique_opcua_servers(self, devices: List[Device], pats: List[PAT]) -> List[str]:
        """Extract all unique OPC UA server addresses from the devices list."""
        unique_servers = set()
        
        for device in devices:
            if device.server is not None:
                unique_servers.add(device.server)
        
        for PAT in pats:
            if PAT.server is not None:
                unique_servers.add(PAT.server)

        unique_servers = sorted(list(unique_servers))
        return sorted(list(unique_servers))

    async def connect_to_server(self, server_url: str) -> Optional[Client]:
        """Connect to a single OPC UA server and return the client."""
        try:
            client = Client(url=server_url, timeout = 4)
            await client.connect()
            print(f"Successfully connected to server: {server_url}")
            return client
        except Exception as e:
            print(f"Failed to connect to server {server_url}: {e}")
            return None

    async def connect_to_all_servers(self, server_urls: List[str]) -> Dict[str, Client]:
        """Connect to all OPC UA servers and return a dictionary mapping server URLs to clients."""
        tasks = [self.connect_to_server(url) for url in server_urls]
        clients = await asyncio.gather(*tasks)

        # Create a dictionary mapping server URLs to client objects
        server_to_client = {}
        for i, url in enumerate(server_urls):
            client = clients[i]
            if client is not None:  # Only add successful connections
                server_to_client[url] = client
        
        print(f"Connected to {len(server_to_client)} out of {len(server_urls)} servers")
        return server_to_client

async def main():
    lm = LabManager()
    lm.load_yamls("devices.yaml", "PAT.yaml")
    print(lm.extract_unique_opcua_servers(lm.devices, lm.pats))
    server_to_client = await lm.connect_to_all_servers(lm.extract_unique_opcua_servers(lm.devices,lm.pats))

    lm.analysis_runner = PATRunner()
    await lm.analysis_runner.initialize(lm.pats, server_to_client, "PAT.yaml")

    lm.experiment_runner = ExperimentRunner(lm.devices, lm.analysis_runner.PATs) 
    await lm.experiment_runner.load_all(lm.experiment_runner.devices, server_to_client, "experiments.yaml", "feeds.yaml")

    await asyncio.gather(lm.experiment_runner.run_experiment("flow_ramp_DP"),  lm.analysis_runner.monitor_PATs(lm.analysis_runner.PATs))

    print("done")

if __name__ == "__main__":
    asyncio.run(main())
