# Supplementary material for: Automated Dynamic Flow Experimentation for Rapid Kinetic Fitting of Transition Metal Catalysis
Source: Angew Chem Int Ed Engl. 2026 May 15;65(28):e6944441. doi: 10.1002/anie.6944441 (PMC13340506; doi:10.1002/anie.6944441)
Supplement: Supplementary file 2 — Supporting File 2: anie72698‐sup‐0002‐Data.zip. [file ANIE-65-e6944441-s001.zip › AutomatedDynamicExperimentation_v2.4/PAT.yaml]

PAT:
  # - id: "diketone"
  #   type: "ProcessLink_Spectroscopy"
  #   opcua:
  #     # Server Location
  #     server: "opc.tcp://143.50.141.63:36090"

  #     # read-only
  #     last_result: "0:Objects;2:Link 1;2:Link 1|diketone"

  # - id: "product1"
  #   type: "ProcessLink_Spectroscopy"
  #   opcua:
  #     # Server Location
  #     server: "opc.tcp://143.50.141.63:36090"

  #     # read-only
  #     last_result: "0:Objects;2:Link 1;2:Link 1|product1"

  # - id: "product2"
  #   type: "ProcessLink_Spectroscopy"
  #   opcua:
  #     # Server Location
  #     server: "opc.tcp://143.50.141.63:36090"

  #     # read-only
  #     last_result: "0:Objects;2:Link 1;2:Link 1|product2"

  # - id: "bromonitrobenzene"
  #   type: "ProcessLink_Spectroscopy"
  #   opcua:
  #     # Server Location
  #     server: "opc.tcp://143.50.141.63:36090"

  #     # read-only
  #     last_result: "0:Objects;2:Link 1;2:Link 1|bromonitrobenzene"

  # - id: "thiophene"
  #   type: "ProcessLink_Spectroscopy"
  #   opcua:
  #     # Server Location
  #     server: "opc.tcp://143.50.141.63:36090"

  #     # read-only
  #     last_result: "0:Objects;2:Link 1;2:Link 1|thiophene"

  # - id: "product"
  #   type: "ProcessLink_Spectroscopy"
  #   opcua:
  #     # Server Location
  #     server: "opc.tcp://143.50.141.63:36090"

  #     # read-only
  #     last_result: "0:Objects;2:Link 1;2:Link 1|product"

  # - id: "nitrobenzene"
  #   type: "ProcessLink_Spectroscopy"
  #   opcua:
  #     # Server Location
  #     server: "opc.tcp://143.50.141.63:36090"

  #     # read-only
  #     last_result: "0:Objects;2:Link 1;2:Link 1|nitrobenzene"


  - id: "thioanisole"
    type: "ProcessLink_Spectroscopy"
    opcua:
      # Server Location
      server: "opc.tcp://143.50.141.63:36090"

      # read-only
      last_result: "0:Objects;2:Link 1;2:Link 1|thioanisole"

  - id: "methylphenylsulfoxide"
    type: "ProcessLink_Spectroscopy"
    opcua:
      # Server Location
      server: "opc.tcp://143.50.141.63:36090"

      # read-only
      last_result: "0:Objects;2:Link 1;2:Link 1|methylphenylsulfoxide"


  - id: "methylphenylsulfone"
    type: "ProcessLink_Spectroscopy"
    opcua:
      # Server Location
      server: "opc.tcp://143.50.141.63:36090"

      # read-only
      last_result: "0:Objects;2:Link 1;2:Link 1|methylphenylsulfone"
