# Supplementary material for: Automated Dynamic Flow Experimentation for Rapid Kinetic Fitting of Transition Metal Catalysis
Source: Angew Chem Int Ed Engl. 2026 May 15;65(28):e6944441. doi: 10.1002/anie.6944441 (PMC13340506; doi:10.1002/anie.6944441)
Supplement: Supplementary file 2 — Supporting File 2: anie72698‐sup‐0002‐Data.zip. [file ANIE-65-e6944441-s001.zip › AutomatedDynamicExperimentation_v2.4/PAT_factory.py]

import yaml
from typing import Dict, List, Any, Optional

# First, let's define our device classes
class PAT:
    def __init__(self, id: str, opcua: Dict[str, str]):
        self.id = id
        self.opcua = opcua
        self.server = opcua.get('server')
        self.clientObj = None

    def __str__(self) -> str:
        return f"{self.__class__.__name__}(id={self.id})"

    def set_clientObj(self, server_to_client: Dict) -> None:
        for key in server_to_client:
            if (key == self.server):
                self.clientObj = server_to_client.get(key)

    async def find_nodes(self) -> None:
        raise ValueError("find_nodes must be implemented")

class ProcessLink_Spectroscopy(PAT):
    def __init__(self, id: str, opcua: Dict[str, str]):
        super().__init__(id, opcua)

        #list of nodes
        # Read-only properties
        self.last_result_address = opcua.get('last_result')
        self.last_result = None
    
    async def find_nodes(self) -> None:
        try:
            self.last_result = await self.clientObj.nodes.root.get_child(self.last_result_address.split(";"))

        except:
            raise ValueError("No node found")
        if self.last_result == None:
            raise ValueError("Node invalid")
        
    async def get_last_result(self) -> float:
        last_result = await self.last_result.get_value()
        #print(last_result)
        return last_result

#UHPLC implementation is complicated, later
""""
class UHPLC(PAT):
    def __init__(self, id: str, opcua: Dict[str, str]):
        super().__init__(id, opcua)
        #list of nodes
        # Read-only properties
        self.last_result_address = opcua.get('last_result')
        self.inject_address = opcua.get('')
        
        # Actual values (would be populated from OPC UA in real implementation)
        self.last_result_node = None
        self.last_result = None
    
    def get_last_result(self) -> float:
        self.last_result = self.last_result_node.get_value()
        return self.last_result

    def inject_UHPLC(self) -> Optional[Any]:
        # In a real implementation, this would write to OPC UA
        return self.last_result
"""


# Device Factory class
class PATFactory:
    @staticmethod
    def create_PAT(PAT_config: Dict[str, Any]) -> PAT:
        PAT_type = PAT_config.get('type')
        PAT_id = PAT_config.get('id')
        opcua = PAT_config.get('opcua', {})
        
        if PAT_type == "ProcessLink_Spectroscopy":
            return ProcessLink_Spectroscopy(PAT_id, opcua)
        else:
            raise ValueError(f"Unknown PAT type: {PAT_type}")


# Load and parse the YAML file
def load_PATs(yaml_file: str) -> List[PAT]:
    with open(yaml_file, 'r') as file:
        config = yaml.safe_load(file)
    
    PATs = []
    for PAT_config in config.get('PAT', []):
        try:
            PAT = PATFactory.create_PAT(PAT_config)
            PATs.append(PAT)
        except ValueError as e:
            print(f"Error creating PAT: {e}")
    
    return PATs
