# Supplementary material for: Automated Dynamic Flow Experimentation for Rapid Kinetic Fitting of Transition Metal Catalysis
Source: Angew Chem Int Ed Engl. 2026 May 15;65(28):e6944441. doi: 10.1002/anie.6944441 (PMC13340506; doi:10.1002/anie.6944441)
Supplement: Supplementary file 2 — Supporting File 2: anie72698‐sup‐0002‐Data.zip. [file ANIE-65-e6944441-s001.zip › AutomatedDynamicExperimentation_v2.4/predefined_procedures.py]

from typing import Dict, List
from device_factory import Device, Pump, Thermostat
from feed_factory import Feed, Reagent, Solvent, ReactorOut
from analytics_system import PATRunner
import asyncio
from datetime import datetime
import pandas as pd
import yaml
import fit_model


def _params_to_yaml(filename=None, **kwargs):
    yaml_output = yaml.dump({'experiment_parameters': kwargs}, default_flow_style=False, sort_keys=False)
    
    if filename:
        with open(filename, 'w') as f:
            f.write(yaml_output)
            
    return yaml_output


class PredefinedProcedures:
    """
    Collection of predefined experimental procedures
    to add a new procedure, implement it here
    procedures can be started from other procedures
    """

    @staticmethod
    async def flow_ramp(devices, feeds, pats, experiment_id,
                        reactor_volume: float = 5.0, concentration_A: float = 0.5, equivalents_B: float = 1, temperature: float = 120.0,
                        start_tres: float = 2.0, experiment_duration: float = 20, slope_flowrate: float = -0.2):
        """perform basic flow ramp experiment"""
        
        #define local variables:
        initial__total_flowrate = reactor_volume/start_tres
        current_total_flowrate = initial__total_flowrate
        concentration_B = concentration_A * equivalents_B

        not_running = True
        flowrates_set = False
        time_elapsed = 0
        initial_steadystate_time = start_tres * 1.5
        start_time = None
        a_time = 0
        t_time = 0

        analysis_runner = PATRunner()
        results = []

        #used IDs
        thermostat_ID = "Thermostat1"
        reagent_a_ID = "Reagent_A"
        reagent_b_ID = "Reagent_B"
        solvent_ID = "Solvent"

        # Get required non-pump devices
        for device in devices:
            if isinstance(device, Thermostat) and (device.id == thermostat_ID):
                thermostat = device

        for feed in feeds:
            if isinstance(feed, Reagent) and (feed.id == reagent_a_ID):
                reagent_a = feed
            if isinstance(feed, Reagent) and (feed.id == reagent_b_ID):
                reagent_b = feed
            if isinstance(feed, Solvent) and (feed.id == solvent_ID):
                solvent = feed

        # Validate devices
        if not thermostat or not isinstance(thermostat, Thermostat):
            print("Error: Thermostat1 not found or invalid")
            return False
        if not reagent_a or not reagent_a.device or not isinstance(reagent_a.device, Pump):
            print("Error: Reagent_A not found or invalid")
            return False
        if not reagent_b or not reagent_b.device or not isinstance(reagent_b.device, Pump):
            print("Error: Reagent_B not found or invalid")
            return False
        if not solvent or not solvent.device or not isinstance(solvent.device, Pump):
            print("Error: Solvent not found or invalid")
            return False
        
        cA = reagent_a.get_concentration()
        cB = reagent_b.get_concentration()

        #define flowrate method
        def _calculate_flowrates(total: float) -> dict[str,float]:
            internal = (total*equivalents_B*(cB))/(1+((equivalents_B)*(cB)))
            flowrateA = internal/(((internal*cB)/total)/concentration_A)
            flowrateB = (flowrateA*equivalents_B*cB)/cA
            flowrate_solvent = total-flowrateA-flowrateB
            if flowrate_solvent < 0:
                flowrate_solvent = 0

            flowrate_dict = {
                "reagent_a": round(flowrateA,ndigits=3),
                "reagent_b": round(flowrateB,ndigits=3),
                "solvent": round(flowrate_solvent,ndigits=3),
                }
            
            return flowrate_dict

        flowrates = _calculate_flowrates(initial__total_flowrate)
        print(flowrates)
        # Execute procedure
            #turn on devices
        await thermostat.set_target_temperature(temperature)
        await asyncio.sleep(0.2)
        await thermostat.turn_on()
        await asyncio.sleep(0.2)        
        await reagent_a.device.turn_on()
        await asyncio.sleep(0.2)
        await reagent_b.device.turn_on()
        await asyncio.sleep(0.2)
        await solvent.device.turn_on()
        await asyncio.sleep(3)

            #experiment loop
        while (True):
            await asyncio.sleep(0.2)

            if not_running:

                current_temp = await thermostat.get_current_temperature()
            
                if t_time == 50:
                    print(f"current temperature is {round(current_temp)} °C, target temperature is {round(temperature)} °C")
                    await solvent.device.set_flowrate(0.5)
                    t_time = 0
                else:
                    t_time += 1

                if (abs(current_temp - temperature) < 1):
                    not_running = False
                    start_time = datetime.now()
                    seconds_flowrates_set = 0
                    print(f"flow ramp experiment started for {experiment_duration} minutes")
            else:
                time_elapsed = (datetime.now() - start_time).total_seconds()

                if a_time == 70:

                    line = await analysis_runner.get_PAT_results(pats)
                    line.append(await reagent_a.device.get_flowrate())
                    line.append(await reagent_b.device.get_flowrate())
                    line.append(await solvent.device.get_flowrate())
                    time_elapsed = (datetime.now() - start_time).total_seconds()
                    
                    line.append(temperature)
                    line.append(reactor_volume)
                    results.append(line)
                    print(line)
                    print(time_elapsed/60)
                    a_time = 0
                else:
                    a_time += 1

                if (time_elapsed > (experiment_duration*60)):
                    print(f"Experiment finished after {int(time_elapsed/60)} minutes")
                    await thermostat.set_target_temperature(20.0)
                    await reagent_a.device.turn_off()
                    await reagent_b.device.turn_off()
                    await solvent.device.set_flowrate(2.0)
                    asyncio.sleep(300)
                    pd.DataFrame(results).to_csv("experiment_result.csv", sep = ";", header = False, index = False)
                    params = _params_to_yaml(filename="experiment_params.yaml", experiment_id = experiment_id, reactor_volume = reactor_volume, concentration_A = concentration_A, concentration_B = concentration_B, temperature=temperature)
                    await solvent.device.turn_off()
                    return [results, params]

                if time_elapsed > (initial_steadystate_time*60):
                    #run flow ramp
                    #print("setting new flowrates")
                    #recalculate flowrates
                    if (time_elapsed - seconds_flowrates_set) >= 5:
                        
                        current_total_flowrate = current_total_flowrate + (slope_flowrate  * 10)
                        print("current total is", current_total_flowrate)
                        flowrates = _calculate_flowrates(current_total_flowrate)

                        #set all flowrates
                        await reagent_a.device.set_flowrate(flowrates.get("reagent_a"))
                        await reagent_b.device.set_flowrate(flowrates.get("reagent_b"))
                        await solvent.device.set_flowrate(flowrates.get("solvent"))
                        
                        time_elapsed = (datetime.now() - start_time).total_seconds()
                        seconds_flowrates_set = time_elapsed + 5
                        #print("flowrates set")

                else:
                    if flowrates_set == False:
                        await reagent_a.device.set_flowrate(flowrates.get("reagent_a"))
                        await reagent_b.device.set_flowrate(flowrates.get("reagent_b"))
                        await solvent.device.set_flowrate(flowrates.get("solvent"))
                        time_elapsed = (datetime.now() - start_time).total_seconds()
                        flowrates_set = True

    @staticmethod
    async def flow_ramp_autofit_2reactants(devices, feeds, pats, experiment_id,
                                reactor_volume: float = 5.0, concentration_A: float = 0.5, equivalents_B: float = 1, temperature: float = 120.0,
                                start_tres: float = 2.0, experiment_duration: float = 20, slope_flowrate: float = -0.2):

        #define local variables:
        initial__total_flowrate = reactor_volume/start_tres
        current_total_flowrate = initial__total_flowrate
        concentration_B = concentration_A * equivalents_B

        not_running = True
        flowrates_set = False
        experiment_over = False
        ramp_finished = False
        time_elapsed = 0
        initial_steadystate_time = start_tres * 1.5
        start_time = None
        a_time = 0
        t_time = 0

        analysis_runner = PATRunner()
        results = []

        #used IDs
        thermostat_ID = "Thermostat1"
        reagent_a_ID = "Reagent_A"
        reagent_b_ID = "Reagent_B"
        solvent_ID = "Solvent"

        # Get required non-pump devices
        for device in devices:
            if isinstance(device, Thermostat) and (device.id == thermostat_ID):
                thermostat = device

        for feed in feeds:
            if isinstance(feed, Reagent) and (feed.id == reagent_a_ID):
                reagent_a = feed
            if isinstance(feed, Reagent) and (feed.id == reagent_b_ID):
                reagent_b = feed
            if isinstance(feed, Solvent) and (feed.id == solvent_ID):
                solvent = feed

        # Validate devices
        if not thermostat or not isinstance(thermostat, Thermostat):
            print("Error: Thermostat1 not found or invalid")
            return False
        if not reagent_a or not reagent_a.device or not isinstance(reagent_a.device, Pump):
            print("Error: Reagent_A not found or invalid")
            return False
        if not reagent_b or not reagent_b.device or not isinstance(reagent_b.device, Pump):
            print("Error: Reagent_B not found or invalid")
            return False
        if not solvent or not solvent.device or not isinstance(solvent.device, Pump):
            print("Error: Solvent not found or invalid")
            return False
        
        cA = reagent_a.get_concentration()
        cB = reagent_b.get_concentration()

        #define flowrate method
        def _calculate_flowrates(total: float) -> dict[str,float]:
            internal = (total*equivalents_B*(cB))/(1+((equivalents_B)*(cB)))
            flowrateA = internal/(((internal*cB)/total)/concentration_A)
            flowrateB = (flowrateA*equivalents_B*cB)/cA
            flowrate_solvent = total-flowrateA-flowrateB
            if flowrate_solvent < 0:
                flowrate_solvent = 0

            flowrate_dict = {
                "reagent_a": round(flowrateA,ndigits=3),
                "reagent_b": round(flowrateB,ndigits=3),
                "solvent": round(flowrate_solvent,ndigits=3),
                }
            
            return flowrate_dict

        flowrates = _calculate_flowrates(initial__total_flowrate)
        print(flowrates)
        # Execute procedure
            #turn on devices
        await thermostat.set_target_temperature(temperature)
        await asyncio.sleep(0.2)
        await thermostat.turn_on()
        await asyncio.sleep(0.2)        
        await reagent_a.device.turn_on()
        await asyncio.sleep(0.2)
        await reagent_b.device.turn_on()
        await asyncio.sleep(0.2)
        await solvent.device.turn_on()
        await asyncio.sleep(3)

            #experiment loop
        while (True):
            await asyncio.sleep(0.2)

            if not_running:

                current_temp = await thermostat.get_current_temperature()
            
                if t_time == 50:
                    print(f"current temperature is {round(current_temp)} °C, target temperature is {round(temperature)} °C")
                    await solvent.device.set_flowrate(0.5)
                    t_time = 0
                else:
                    t_time += 1

                if (abs(current_temp - temperature) < 1):
                    not_running = False
                    start_time = datetime.now()
                    seconds_flowrates_set = 0
                    print(f"flow ramp experiment started for {experiment_duration} minutes")
            else:
                time_elapsed = (datetime.now() - start_time).total_seconds()

                if a_time == 70:

                    line = await analysis_runner.get_PAT_results(pats)
                    line.append(await reagent_a.device.get_flowrate())
                    line.append(await reagent_b.device.get_flowrate())
                    line.append(await solvent.device.get_flowrate())
                    time_elapsed = (datetime.now() - start_time).total_seconds()
                    
                    line.append(temperature)
                    line.append(reactor_volume)
                    results.append(line)
                    print(line)
                    print(time_elapsed/60)
                    a_time = 0
                else:
                    a_time += 1

                if (time_elapsed > (experiment_duration*60)):
                    #implement flush at target tres
                    await solvent.device.set_flowrate(current_total_flowrate)
                    ramp_finish_time = time_elapsed
                    ramp_finished = True

                if time_elapsed > (ramp_finish_time + ((reactor_volume/current_total_flowrate)*0.75)) and (ramp_finished == True):
                    print(f"Experiment finished after {int(time_elapsed/60)} minutes")
                    await thermostat.set_target_temperature(20.0)
                    await reagent_a.device.set_flowrate(0.0)
                    await reagent_b.device.set_flowrate(0.0)
                    await reagent_a.device.turn_off()
                    await reagent_b.device.turn_off()
                    await solvent.device.set_flowrate(2.0)
                    print ("Flushing Reactor...")
                    await asyncio.sleep(300)
                    rawresdata = pd.DataFrame(results).to_csv("experiment_result.csv", sep = ";", header = False, index = False)
                    rawparams = _params_to_yaml(filename="experiment_params.yaml", experiment_id = experiment_id, reactor_volume = reactor_volume, concentration_A = concentration_A, concentration_B = concentration_B, temperature=temperature)
                    await solvent.device.turn_off()
                    return pd.DataFrame(results), rawparams

                if time_elapsed > ((initial_steadystate_time*60) and (ramp_finished == False)):
                    #run flow ramp
                    #print("setting new flowrates")
                    #recalculate flowrates
                    if (time_elapsed - seconds_flowrates_set) >= 5:
                        
                        current_total_flowrate = current_total_flowrate + (slope_flowrate  * 10)
                        print("current total is", current_total_flowrate)
                        flowrates = _calculate_flowrates(current_total_flowrate)

                        #set all flowrates
                        await reagent_a.device.set_flowrate(flowrates.get("reagent_a"))
                        await reagent_b.device.set_flowrate(flowrates.get("reagent_b"))
                        await solvent.device.set_flowrate(flowrates.get("solvent"))
                        
                        time_elapsed = (datetime.now() - start_time).total_seconds()
                        seconds_flowrates_set = time_elapsed + 5
                        #print("flowrates set")

                else:
                    if flowrates_set == False:
                        await reagent_a.device.set_flowrate(flowrates.get("reagent_a"))
                        await reagent_b.device.set_flowrate(flowrates.get("reagent_b"))
                        await solvent.device.set_flowrate(flowrates.get("solvent"))
                        time_elapsed = (datetime.now() - start_time).total_seconds()
                        flowrates_set = True

    @staticmethod
    async def flow_ramp_autofit_4reactants(devices, feeds, pats, experiment_id,
                                reactor_volume: float = 5.0, concentration_A: float = 0.5, equivalents_B: float = 1, equivalents_C: float = 1, equivalents_D: float = 1, temperature: float = 120.0,
                                start_tres: float = 2.0, experiment_duration: float = 20, slope_flowrate: float = -0.2):

        #define local variables:
        initial__total_flowrate = reactor_volume/start_tres
        current_total_flowrate = initial__total_flowrate
        concentration_B = concentration_A * equivalents_B
        concentration_C = concentration_A * equivalents_C
        concentration_D = concentration_A * equivalents_D

        not_running = True
        flowrates_set = False
        experiment_over = False
        ramp_finished = False
        time_elapsed = 0
        initial_steadystate_time = start_tres * 1.5
        initial_steadystate_time_ended = False
        start_time = None
        a_time = 0
        t_time = 0

        analysis_runner = PATRunner()
        results = []

        #used IDs
        thermostat_ID = "Thermostat1"
        reagent_a_ID = "Reagent_A"
        reagent_b_ID = "Reagent_B"
        reagent_c_ID = "Reagent_C"
        reagent_d_ID = "Reagent_D"
        solvent_ID = "Solvent"

        # Get required non-pump devices
        for device in devices:
            if isinstance(device, Thermostat) and (device.id == thermostat_ID):
                thermostat = device

        for feed in feeds:
            if isinstance(feed, Reagent) and (feed.id == reagent_a_ID):
                reagent_a = feed
            if isinstance(feed, Reagent) and (feed.id == reagent_b_ID):
                reagent_b = feed
            if isinstance(feed, Reagent) and (feed.id == reagent_c_ID):
                reagent_c = feed
            if isinstance(feed, Reagent) and (feed.id == reagent_d_ID):
                reagent_d = feed
            if isinstance(feed, Solvent) and (feed.id == solvent_ID):
                solvent = feed

        # Validate devices
        if not thermostat or not isinstance(thermostat, Thermostat):
            print("Error: Thermostat1 not found or invalid")
            return False
        if not reagent_a or not reagent_a.device or not isinstance(reagent_a.device, Pump):
            print("Error: Reagent_A not found or invalid")
            return False
        if not reagent_b or not reagent_b.device or not isinstance(reagent_b.device, Pump):
            print("Error: Reagent_B not found or invalid")
            return False
        if not reagent_c or not reagent_c.device or not isinstance(reagent_c.device, Pump):
            print("Error: Reagent_C not found or invalid")
            return False
        if not reagent_d or not reagent_d.device or not isinstance(reagent_d.device, Pump):
            print("Error: Reagent_D not found or invalid")
            return False
        if not solvent or not solvent.device or not isinstance(solvent.device, Pump):
            print("Error: Solvent not found or invalid")
            return False
        
        cA = reagent_a.get_concentration()
        cB = reagent_b.get_concentration()
        cC = reagent_c.get_concentration()
        cD = reagent_d.get_concentration()

        #define flowrate method
        def _calculate_flowrates_old(total: float) -> dict[str,float]:
            internal = (total*equivalents_B*(cB))/(1+((equivalents_B)*(cB)))
            flowrateA = internal/(((internal*cB)/total)/concentration_A)
            flowrateB = (flowrateA*equivalents_B*cB)/cA
            flowrateC = (flowrateA*equivalents_C*cC)/cA
            flowrate_solvent = total-flowrateA-flowrateB-flowrateC
            if flowrate_solvent < 0:
                flowrate_solvent = 0

            flowrate_dict = {
                "reagent_a": round(flowrateA,ndigits=3),
                "reagent_b": round(flowrateB,ndigits=3),
                "reagent_c": round(flowrateB,ndigits=3),
                "solvent": round(flowrate_solvent,ndigits=3),
                }
            
            return flowrate_dict

        def _calculate_flowrates(total: float) -> dict[str,float]:
            flowrateA = total * (concentration_A/cA)
            flowrateB = flowrateA * equivalents_B * (cA/cB)
            flowrateC = flowrateA * equivalents_C * (cA/cC)
            flowrateD = flowrateA * equivalents_D * (cA/cD)
            flowrate_solvent = total-flowrateA-flowrateB-flowrateC-flowrateD

            if flowrate_solvent < 0:
                flowrate_solvent = 0

            flowrate_dict = {
                "reagent_a": round(flowrateA,ndigits=3),
                "reagent_b": round(flowrateB,ndigits=3),
                "reagent_c": round(flowrateC,ndigits=3),
                "reagent_d": round(flowrateD,ndigits=3),
                "solvent": round(flowrate_solvent,ndigits=3),
                }
            
            return flowrate_dict


        flowrates = _calculate_flowrates(initial__total_flowrate)
        print(flowrates)
        # Execute procedure
            #turn on devices
        await thermostat.set_target_temperature(temperature)
        await asyncio.sleep(0.2)
        await thermostat.turn_on()
        await asyncio.sleep(0.2)        
        await reagent_a.device.turn_on()
        await asyncio.sleep(0.2)
        await reagent_b.device.turn_on()
        await asyncio.sleep(0.2)
        await reagent_c.device.turn_on()
        await asyncio.sleep(0.2)
        await reagent_d.device.turn_on()
        await asyncio.sleep(0.2)
        await solvent.device.turn_on()
        await asyncio.sleep(3)

            #experiment loop
        while (True):
            await asyncio.sleep(0.2)

            if not_running:

                current_temp = await thermostat.get_current_temperature()
            
                if t_time == 50:
                    print(f"current temperature is {round(current_temp)} °C, target temperature is {round(temperature)} °C")
                    await solvent.device.set_flowrate(0.5)
                    t_time = 0
                else:
                    t_time += 1

                if (abs(current_temp - temperature) < 1):
                    not_running = False
                    start_time = datetime.now()
                    seconds_flowrates_set = 0
                    print(f"flow ramp experiment started for {experiment_duration} minutes")
            else:
                time_elapsed = (datetime.now() - start_time).total_seconds()

                if a_time == 70:

                    line = await analysis_runner.get_PAT_results(pats)
                    line.append(await reagent_a.device.get_flowrate())
                    line.append(await reagent_b.device.get_flowrate())
                    line.append(await reagent_c.device.get_flowrate())
                    line.append(await reagent_d.device.get_flowrate())
                    line.append(await solvent.device.get_flowrate())
                    time_elapsed = (datetime.now() - start_time).total_seconds()
                    
                    line.append(temperature)
                    line.append(reactor_volume)
                    results.append(line)
                    print(line)
                    print(time_elapsed/60)
                    a_time = 0
                else:
                    a_time += 1

                if ((time_elapsed) > ((experiment_duration*60) + (initial_steadystate_time*60))):
                    print(f"Experiment finished after {int(time_elapsed/60)} minutes")
                    await thermostat.set_target_temperature(20.0)
                    await reagent_a.device.set_flowrate(0.0)
                    await reagent_b.device.set_flowrate(0.0)
                    await reagent_c.device.set_flowrate(0.0)
                    await reagent_d.device.set_flowrate(0.0)
                    await reagent_a.device.turn_off()
                    await reagent_b.device.turn_off()
                    await reagent_c.device.turn_off()
                    await reagent_d.device.turn_off()

                    await solvent.device.set_flowrate(2.0)
                    print ("Flushing Reactor...")
                    await asyncio.sleep(300)

                    rawresdata = pd.DataFrame(results).to_csv("experiment_result_" + str(experiment_id) + ".csv", sep = ";", header = False, index = False)
                    rawparams = _params_to_yaml(filename="experiment_params.yaml", experiment_id = experiment_id,
                                                reactor_volume = reactor_volume, concentration_A = concentration_A,
                                                concentration_B = concentration_B, concentration_C = concentration_C, concentration_D = concentration_D,
                                                temperature=temperature)
            
                    await solvent.device.turn_off()
                    return pd.DataFrame(results), rawparams

                if time_elapsed > (initial_steadystate_time*60):
                    #run flow ramp
                    #print("setting new flowrates")
                    #recalculate flowrates
                    if (time_elapsed) < (((experiment_duration * 60) * 0.75) + (initial_steadystate_time*60)):
                        if (time_elapsed - seconds_flowrates_set) >= 5:
                            
                            current_total_flowrate = current_total_flowrate + (slope_flowrate  * 7.5)
                            print("current total is", current_total_flowrate)
                            flowrates = _calculate_flowrates(current_total_flowrate)

                            #set all flowrates
                            await reagent_a.device.set_flowrate(flowrates.get("reagent_a"))
                            await reagent_b.device.set_flowrate(flowrates.get("reagent_b"))
                            await reagent_c.device.set_flowrate(flowrates.get("reagent_c"))
                            await reagent_d.device.set_flowrate(flowrates.get("reagent_d"))
                            await solvent.device.set_flowrate(flowrates.get("solvent"))

                            time_elapsed = (datetime.now() - start_time).total_seconds()
                            seconds_flowrates_set = time_elapsed + 5
                            #print("flowrates set")
                    else:
                            if (time_elapsed - seconds_flowrates_set) >= 5:
                                current_total_flowrate = current_total_flowrate + (slope_flowrate  * 10)
                                print("current total is", current_total_flowrate)
                                await reagent_a.device.set_flowrate(0.0)
                                await reagent_b.device.set_flowrate(0.0)
                                await reagent_c.device.set_flowrate(0.0)
                                await reagent_d.device.set_flowrate(0.0)
                                await solvent.device.set_flowrate(current_total_flowrate)

                                time_elapsed = (datetime.now() - start_time).total_seconds()
                                seconds_flowrates_set = time_elapsed + 5

                else:
                    if flowrates_set == False:
                        await reagent_a.device.set_flowrate(flowrates.get("reagent_a"))
                        await reagent_b.device.set_flowrate(flowrates.get("reagent_b"))
                        await reagent_c.device.set_flowrate(flowrates.get("reagent_c"))
                        await reagent_d.device.set_flowrate(flowrates.get("reagent_d"))
                        await solvent.device.set_flowrate(flowrates.get("solvent"))
                        time_elapsed = (datetime.now() - start_time).total_seconds()
                        flowrates_set = True

    @staticmethod
    async def flow_ramp_autofit_3reactants(devices, feeds, pats, experiment_id,
                                reactor_volume: float = 5.0, concentration_A: float = 0.5, equivalents_B: float = 1, equivalents_C: float = 1,  temperature: float = 120.0,
                                start_tres: float = 2.0, experiment_duration: float = 20, slope_flowrate: float = -0.2):


        #define local variables:
        initial__total_flowrate = reactor_volume/start_tres
        current_total_flowrate = initial__total_flowrate
        concentration_B = concentration_A * equivalents_B
        concentration_C = concentration_A * equivalents_C

        not_running = True
        flowrates_set = False
        experiment_over = False
        ramp_finished = False
        time_elapsed = 0
        initial_steadystate_time = start_tres * 1.5
        initial_steadystate_time_ended = False
        start_time = None
        a_time = 0
        t_time = 0

        analysis_runner = PATRunner()
        results = []

        #used IDs
        thermostat_ID = "Thermostat1"
        reagent_a_ID = "Reagent_A"
        reagent_b_ID = "Reagent_B"
        reagent_c_ID = "Reagent_C"
        solvent_ID = "Solvent"

        # Get required non-pump devices
        for device in devices:
            if isinstance(device, Thermostat) and (device.id == thermostat_ID):
                thermostat = device

        for feed in feeds:
            if isinstance(feed, Reagent) and (feed.id == reagent_a_ID):
                reagent_a = feed
            if isinstance(feed, Reagent) and (feed.id == reagent_b_ID):
                reagent_b = feed
            if isinstance(feed, Reagent) and (feed.id == reagent_c_ID):
                reagent_c = feed
            if isinstance(feed, Solvent) and (feed.id == solvent_ID):
                solvent = feed

        # Validate devices
        if not thermostat or not isinstance(thermostat, Thermostat):
            print("Error: Thermostat1 not found or invalid")
            return False
        if not reagent_a or not reagent_a.device or not isinstance(reagent_a.device, Pump):
            print("Error: Reagent_A not found or invalid")
            return False
        if not reagent_b or not reagent_b.device or not isinstance(reagent_b.device, Pump):
            print("Error: Reagent_B not found or invalid")
            return False
        if not reagent_c or not reagent_c.device or not isinstance(reagent_c.device, Pump):
            print("Error: Reagent_C not found or invalid")
            return False
        if not solvent or not solvent.device or not isinstance(solvent.device, Pump):
            print("Error: Solvent not found or invalid")
            return False
        
        cA = reagent_a.get_concentration()
        cB = reagent_b.get_concentration()
        cC = reagent_c.get_concentration()

        #define flowrate method
        def _calculate_flowrates_old(total: float) -> dict[str,float]:
            internal = (total*equivalents_B*(cB))/(1+((equivalents_B)*(cB)))
            flowrateA = internal/(((internal*cB)/total)/concentration_A)
            flowrateB = (flowrateA*equivalents_B*cB)/cA
            flowrateC = (flowrateA*equivalents_C*cC)/cA
            flowrate_solvent = total-flowrateA-flowrateB-flowrateC
            if flowrate_solvent < 0:
                flowrate_solvent = 0

            flowrate_dict = {
                "reagent_a": round(flowrateA,ndigits=3),
                "reagent_b": round(flowrateB,ndigits=3),
                "reagent_c": round(flowrateB,ndigits=3),
                "solvent": round(flowrate_solvent,ndigits=3),
                }
            
            return flowrate_dict

        def _calculate_flowrates(total: float) -> dict[str,float]:
            flowrateA = total * (concentration_A/cA)
            flowrateB = flowrateA * equivalents_B * (cA/cB)
            flowrateC = flowrateA * equivalents_C * (cA/cC)
            flowrate_solvent = total-flowrateA-flowrateB-flowrateC

            if flowrate_solvent < 0:
                flowrate_solvent = 0

            flowrate_dict = {
                "reagent_a": round(flowrateA,ndigits=3),
                "reagent_b": round(flowrateB,ndigits=3),
                "reagent_c": round(flowrateC,ndigits=3),
                "solvent": round(flowrate_solvent,ndigits=3),
                }
            
            return flowrate_dict


        flowrates = _calculate_flowrates(initial__total_flowrate)
        print(flowrates)
        # Execute procedure
            #turn on devices
        await thermostat.set_target_temperature(temperature)
        await asyncio.sleep(0.2)
        await thermostat.turn_on()
        await asyncio.sleep(0.2)        
        await reagent_a.device.turn_on()
        await asyncio.sleep(0.2)
        await reagent_b.device.turn_on()
        await asyncio.sleep(0.2)
        await reagent_c.device.turn_on()
        await asyncio.sleep(0.2)
        await solvent.device.turn_on()
        await asyncio.sleep(3)

            #experiment loop
        while (True):
            await asyncio.sleep(0.2)

            if not_running:

                current_temp = await thermostat.get_current_temperature()
            
                if t_time == 50:
                    print(f"current temperature is {round(current_temp)} °C, target temperature is {round(temperature)} °C")
                    await solvent.device.set_flowrate(0.5)
                    t_time = 0
                else:
                    t_time += 1

                if (abs(current_temp - temperature) < 1):
                    not_running = False
                    start_time = datetime.now()
                    seconds_flowrates_set = 0
                    print(f"flow ramp experiment started for {experiment_duration} minutes")
            else:
                time_elapsed = (datetime.now() - start_time).total_seconds()

                if a_time == 70:

                    line = await analysis_runner.get_PAT_results(pats)
                    line.append(await reagent_a.device.get_flowrate())
                    line.append(await reagent_b.device.get_flowrate())
                    line.append(await reagent_c.device.get_flowrate())
                    line.append(await solvent.device.get_flowrate())
                    time_elapsed = (datetime.now() - start_time).total_seconds()
                    
                    line.append(temperature)
                    line.append(reactor_volume)
                    results.append(line)
                    print(line)
                    print(time_elapsed/60)
                    a_time = 0
                else:
                    a_time += 1

                if ((time_elapsed) > ((experiment_duration*60) + (initial_steadystate_time*60))):
                    print(f"Experiment finished after {int(time_elapsed/60)} minutes")
                    await thermostat.set_target_temperature(20.0)
                    await reagent_a.device.set_flowrate(0.0)
                    await reagent_b.device.set_flowrate(0.0)
                    await reagent_c.device.set_flowrate(0.0)
                    await reagent_a.device.turn_off()
                    await reagent_b.device.turn_off()
                    await reagent_c.device.turn_off()

                    await solvent.device.set_flowrate(2.0)
                    print ("Flushing Reactor...")
                    await asyncio.sleep(300)

                    rawresdata = pd.DataFrame(results).to_csv("experiment_result_" + str(experiment_id) + ".csv", sep = ";", header = False, index = False)
                    rawparams = _params_to_yaml(filename="experiment_params.yaml", experiment_id = experiment_id,
                                                reactor_volume = reactor_volume, concentration_A = concentration_A,
                                                concentration_B = concentration_B, concentration_C = concentration_C,
                                                temperature=temperature)
            
                    await solvent.device.set_flowrate(0.5)
                    return pd.DataFrame(results), rawparams

                if time_elapsed > (initial_steadystate_time*60):
                    #run flow ramp
                    #print("setting new flowrates")
                    #recalculate flowrates
                    if (time_elapsed) < (((experiment_duration * 60) * 0.75) + (initial_steadystate_time*60)):
                        if (time_elapsed - seconds_flowrates_set) >= 5:
                            
                            current_total_flowrate = current_total_flowrate + (slope_flowrate  * 7.5)
                            print("current total is", current_total_flowrate)
                            flowrates = _calculate_flowrates(current_total_flowrate)

                            #set all flowrates
                            await reagent_a.device.set_flowrate(flowrates.get("reagent_a"))
                            await reagent_b.device.set_flowrate(flowrates.get("reagent_b"))
                            await reagent_c.device.set_flowrate(flowrates.get("reagent_c"))
                            await solvent.device.set_flowrate(flowrates.get("solvent"))

                            time_elapsed = (datetime.now() - start_time).total_seconds()
                            seconds_flowrates_set = time_elapsed + 5
                            #print("flowrates set")
                    else:
                            if (time_elapsed - seconds_flowrates_set) >= 5:
                                current_total_flowrate = current_total_flowrate + (slope_flowrate  * 10)
                                print("current total is", current_total_flowrate)
                                await reagent_a.device.set_flowrate(0.0)
                                await reagent_b.device.set_flowrate(0.0)
                                await reagent_c.device.set_flowrate(0.0)
                                await solvent.device.set_flowrate(current_total_flowrate)

                                time_elapsed = (datetime.now() - start_time).total_seconds()
                                seconds_flowrates_set = time_elapsed + 5

                else:
                    if flowrates_set == False:
                        await reagent_a.device.set_flowrate(flowrates.get("reagent_a"))
                        await reagent_b.device.set_flowrate(flowrates.get("reagent_b"))
                        await reagent_c.device.set_flowrate(flowrates.get("reagent_c"))
                        await solvent.device.set_flowrate(flowrates.get("solvent"))
                        time_elapsed = (datetime.now() - start_time).total_seconds()
                        flowrates_set = True


    @staticmethod
    async def flow_ramp_autofit_all(devices, feeds, pats, experiment_id,
                                     models, sub_experiment_list):
        
        import calculate_tres_df_3analyte_4feeds as calculate_tres_df
        #load models
        @staticmethod        
        def __load_models(models):
            model_instance_list = []

            for mdl in models:
                    try:
                        model_filename = models.get(mdl).get('model_filename')
                        model_folder = models.get(mdl).get('model_folder')
                        model_parameters = models.get(mdl).get('fit_parameters')
                        model_instance = fit_model.fit_model(model_filename, model_folder, model_parameters)
                        model_instance_list.append(model_instance)

                    except ValueError as e:
                        print(f"Error loading model: {mdl.model_filename}")

            return model_instance_list

        fit_models = __load_models(models=models)

        #run_experiment
        for exp in sub_experiment_list:
            experiment_parameters = sub_experiment_list.get(exp)
            print("starting Experiment: " + exp)
            exp_result, params = await PredefinedProcedures.flow_ramp_autofit_3reactants(devices = devices, feeds = feeds, pats = pats, experiment_id = exp, **experiment_parameters)

            #fit kinetics
            dictparams = yaml.safe_load(params)
            dictparams = dictparams.get('experiment_parameters')

            scenario_string = (str(dictparams['experiment_id']) + ','
                    + str(dictparams['experiment_id']) + ','
                    + '0.001' + ','
                    + str(dictparams['temperature']) + ','
                    + str(dictparams['concentration_A']) + ','
                    + str(dictparams['concentration_B']) + ','
                    + str(dictparams['concentration_C']) + ','
                    + '18')
            
            scenario_vector = scenario_string.split(',')
            scenario_vector[0] = "data." + scenario_vector[0]
            scenario_vector[1] = "data." + scenario_vector[1]
            time_series = calculate_tres_df.process_dataframe(exp_result)

            #add data to models
            for mdl in fit_models:
                mdl.add_new_to_model(scenario_vector,time_series)

            with open('fitres.txt','a') as f:
                    f.write(scenario_string)
                    f.write('\n')

            #fit_each
            for mdl in fit_models:
                try:
                    mdl.randomize_parameters()
                    fitres = mdl.fit_data()
                    print("initial fit:")
                    print(fitres)
                    while(((float(fitres[0])) == 0) and ((float(fitres[1] == 0)))):
                        await asyncio.sleep(5.0)
                        fitres = mdl.fit_data()
                
                    print(fitres)
                    with open('fitres.txt','a') as f:
                        f.write(str(fitres[0]) + ',' + str(fitres[1]))
                        f.write('\n')
                except ValueError as e:
                    print(f"Error fitting model: {mdl.model_filename}")
                    
        return True


    @staticmethod
    def solvent_wash(devices: Dict[str, Device], feeds: Dict[str, Feed], 
                    flow_rate: float = 5.0, duration_mins: int = 10) -> bool:
        """Solvent wash procedure"""
        print("Running procedure: Solvent Wash")
        
        # Get required devices
        solvent_feed = feeds.get("Solvent")
        
        # Validate devices
        if not solvent_feed or not solvent_feed.device or not isinstance(solvent_feed.device, Pump):
            print("Error: Solvent feed not found or invalid")
            return False
        
        # Execute procedure
        print(f"1. Starting solvent wash at {flow_rate} mL/min for {duration_mins} minutes")
        solvent_feed.device.turn_on()
        solvent_feed.device.set_target_flowrate(flow_rate)
        print(f"   Solvent pump activated")
        
        # In a real implementation, we would wait for duration_mins here
        print(f"   (Wash running for {duration_mins} minutes...)")
        
        print("2. Stopping solvent flow")
        solvent_feed.device.turn_off()
        print("   Solvent pump deactivated")
        
        print("Solvent Wash procedure completed")
        return True
    
    @staticmethod
    def shutdown_all(devices: Dict[str, Device], feeds: Dict[str, Feed]) -> bool:
        """Emergency shutdown of all devices"""
        print("Running procedure: Emergency Shutdown")
        
        # Turn off all devices
        for device_id, device in devices.items():
            if hasattr(device, 'turn_off'):
                device.turn_off()
                print(f"   Turned off {device_id}")
        
        print("Emergency Shutdown completed")
        return True


# Example usage
def run_procedure():
    from device_factory import load_devices
    from feed_factory import load_feeds
    
    devices = load_devices('devices.yaml')
    feeds = load_feeds('feeds.yaml', devices)
    
    # Convert to dictionaries for easier access
    devices_dict = {d.id: d for d in devices}
    feeds_dict = {f.id: f for f in feeds}
    
    # Run a predefined procedure
    PredefinedProcedures.standard_reaction(devices_dict, feeds_dict)
    
    # Run with custom parameters
    PredefinedProcedures.solvent_wash(devices_dict, feeds_dict, flow_rate=7.5)
    
    # Emergency shutdown
    PredefinedProcedures.shutdown_all(devices_dict, feeds_dict)

if __name__ == "__main__":
    run_procedure()
